# Supplementary material for: Proposal of Two New Combinations, Twenty New Species, Four New Genera, One New Family, and One New Order for the Anamorphic Basidiomycetous Yeast Species in Ustilaginomycotina
Source: Front Microbiol. 2022 Feb 11;12:777338. doi: 10.3389/fmicb.2021.777338 (PMC8880017; doi:10.3389/fmicb.2021.777338)
Supplement: Supplementary file 4 [file Data_Sheet_1.zip]

Archive with 2 entries (2 files):
- Table S1.xlsx
- Table S2_R2.xlsx
