# Supplementary material for: Proposal of Two New Combinations, Twenty New Species, Four New Genera, One New Family, and One New Order for the Anamorphic Basidiomycetous Yeast Species in Ustilaginomycotina
Source: Front Microbiol. 2022 Feb 11;12:777338. doi: 10.3389/fmicb.2021.777338 (PMC8880017; doi:10.3389/fmicb.2021.777338)
Supplement: Supplementary file 4 [file Data_Sheet_1.zip › Table S1.xlsx]

## Sheet: Sheet2
Table S1 List of known yeast or yeast-like species in Ustilaginomycotina from China
Species	Strains	Locations	Data	Sources
Entyloma dahliae	LPSYZ004	Liupan mountain Ningxia, China	August, 2011	Leaves
Entyloma dahliae	LPSYZ005-1	Liupan mountain Ningxia, China	August, 2011	Leaves
Entyloma dahliae	LPSYZ019C	Liupan mountain Ningxia, China	August, 2011	Leaves
Entyloma ficariae	TBS7C.4	Taibai mountain Shan'xi, China	November, 2011	Leaves
Entyloma ficariae	TBS8E.4	Taibai mountain Shan'xi, China	November, 2011	Leaves
Entyloma ficariae	TBS8F.11	Taibai mountain Shan'xi, China	November, 2011	Leaves
Exobasidium canadense	XZ135	Tibet, China	August, 2014	Leaves
Exobasidium cylindrosporum	XZ124	Tibet, China	August, 2014	Leaves
Exobasidium formosanum	XZ154	Tibet, China	August, 2014	Leaves
Exobasidium japonicum	XZ127	Tibet, China	August, 2014	Leaves
Exobasidium kunmingense	XZ151	Tibet, China	August, 2014	Leaves
Exobasidium otanianum	XZ162	Tibet, China	August, 2014	Leaves
Exobasidium pieridis-ovalifoliae	XZ112	Tibet, China	August, 2014	Leaves
Exobasidium reticulatum	HE5C2	Heilongjiang province, China	September, 2018	Soil
Exobasidium reticulatum	XZ138	Tibet, China	August, 2014	Leaves
Exobasidium rhododendri	FJYZ8-4	Fuzhou, Fujian province, China	May, 2011	Leaves
Exobasidium rhododendri	XZ109	Tibet, China	August, 2014	Leaves
Exobasidium vaccinii	XZ137	Tibet, China	August, 2014	Leaves
Gjaerumia minor	CB306	Changbai mountain, Jilin province, China	October, 1998	Leaves of Lunathyrium acrostichoides
Gjaerumia minor	XZ114C5	Motuo, Tibet, China	August, 2014	Leaves of Coniogramme fraxinea
Gjaerumia minor	XZ123A2	Beibeng, Motuo, Tibet, China	August, 2014	Leaves of Pilea sp.
Gjaerumia minor	XZ124E33	Beibeng, Motuo, Tibet, China	August, 2014	Leaves of Adenostemma lavenia
Gjaerumia minor	XZ127B2	Beibeng, Motuo, Tibet, China	August, 2014	Leaves of Setaria palmifolia
Gjaerumia minor	XZ155C3	Bomi, Tibet, China	August, 2014	Leaves of Acer pectinatum
Gjaerumia minor	TG8	Daxinganling, China	September, 2018	Rotten wood
Gjaerumia minor	XZ123A4	Beibeng, Motuo, Tibet, China	August, 2014	Leaves of Pilea sp.
Gjaerumia minor	XZ130F6	Beibeng, Motuo, Tibet, China	August, 2014	Leaves of Boehmeria macrophylla
Golubevia pallescens	6.1	Changbai mountain, Jilin province, China	August, 2008	Leaves
Golubevia pallescens	31.12	Changbai mountain, Jilin province, China	August, 2008	Leaves
Golubevia pallescens	31.19	Changbai mountain, Jilin province, China	August, 2008	Leaves
Golubevia pallescens	31.45	Changbai mountain, Jilin province, China	August, 2008	Leaves
Golubevia pallescens	31.9	Changbai mountain, Jilin province, China	August, 2008	Leaves
Golubevia pallescens	70.33	Changbai mountain, Jilin province, China	August, 2008	Leaves
Golubevia pallescens	70.34	Changbai mountain, Jilin province, China	August, 2008	Leaves
Golubevia pallescens	70.58	Changbai mountain, Jilin province, China	August, 2008	Leaves
Golubevia pallescens	FJYZ20-2	Fuzhou, Fujian province, China	May, 2011	Leaves
Golubevia pallescens	JF12.13	Jianfaling, Hainan province, China	December, 2006	Leaves
Golubevia pallescens	XZ145D5	Bomi, Tibet, China	August, 2014	Leaves of Leycesteria formosa
Golubevia pallescens	Y13-2	Keerqin national nature reserve, Heilongjiang province, China	September, 2018	Soil
Golubevia pallescens	Y139-2	Keerqin national nature reserve, Heilongjiang province, China	September, 2018	Soil
Golubevia pallescens	Y146-1	Hongtaerji national nature reserve, China	September, 2018	Soil
Meira argovae	WZS12.12	Hainan province, China	December, 2006	Leaves
Meira geulakonigii	JF10.13	Jianfaling, Hainan province, China	December, 2006	Leaves
Meira geulakonigii	WZS24.28	Hainan province, China	December, 2006	Leaves
Meira geulakonigii	XZ113C1	Motuo, Tibet, China	August, 2014	Leaves of Oplismenus compositus
Meira geulakonigii	XZ113F2	Motuo, Tibet, China	August, 2014	Leaves of Oplismenus compositus
Meira geulakonigii	XZ114D3	Motuo, Tibet, China	August, 2014	Leaves of Coniogramme fraxinea
Meira geulakonigii	XZ113E1	Motuo, Tibet, China	August, 2014	Leaves of Oplismenus compositus
Meira geulakonigii	XZ114F4	Motuo, Tibet, China	August, 2014	Leaves of Coniogramme fraxinea
Meira nashicola	FJYZ5-8	Fuzhou, Fujian province, China	May, 2011	Leaves
Meira nashicola	FJYZ8-3	Fuzhou, Fujian province, China	May, 2011	Leaves
Meira nashicola	XZ123B4	Beibeng, Motuo, Tibet, China	August, 2014	Leaves of Pilea sp.
Meira nashicola	FJYZ11-7	Fuzhou, Fujian province, China	May, 2011	Leaves
Meira nashicola	FJYZ12-9	Fuzhou, Fujian province, China	May, 2011	Leaves
Moesziomyces antarctica	JF1.3	Jianfaling, Hainan province, China	December, 2006	Leaves
Moesziomyces antarctica	JF10.8-2	Jianfaling, Hainan province, China	December, 2006	Leaves
Moesziomyces antarctica	JF19.2	Jianfaling, Hainan province, China	December, 2006	Leaves
Moesziomyces antarctica	JF25.10	Jianfaling, Hainan province, China	December, 2006	Leaves
Moesziomyces antarctica	JF25.6	Jianfaling, Hainan province, China	December, 2006	Leaves
Moesziomyces antarctica	XZ122D1	Beibeng, Motuo, Tibet, China	August, 2014	Leaves of Oxyspora paniculata
Moesziomyces antarctica	XZ124B6	Beibeng, Motuo, Tibet, China	August, 2014	Leaves of Adenostemma lavenia
Moesziomyces antarctica	XZ124D15	Beibeng, Motuo, Tibet, China	August, 2014	Leaves of Adenostemma lavenia
Moesziomyces antarctica	XZ124E15	Beibeng, Motuo, Tibet, China	August, 2014	Leaves of Adenostemma lavenia
Moesziomyces antarctica	XZ124E19	Beibeng, Motuo, Tibet, China	August, 2014	Leaves of Adenostemma lavenia
Moesziomyces aphidis	JF25.9	Jianfaling, Hainan province, China	December, 2006	Leaves
Moesziomyces aphidis	JH6.1	Jinghong, Yunnan province, China	December, 2006	Leaves of Bambusa multiplex
Moesziomyces aphidis	WZS5.16	Wuzhishan, Hainan province, China	December, 2006	Leaves
Moesziomyces aphidis	ZXS2.4	Zixi montain, Yunnan province, China	December, 2006	Leaves
Moesziomyces aphidis	MG24	Daxinganling, China	September, 2018	Soil
Moesziomyces aphidis	MG27	Daxinganling, China	September, 2018	Soil
Moesziomyces aphidis	MG28	Daxinganling, China	September, 2018	Soil
Moesziomyces aphidis	MG30	Daxinganling, China	September, 2018	Soil
Moesziomyces aphidis	fY154	Hebei province, China	August, 2017	Cow
Moesziomyces aphidis	fY155	Hebei province, China	August, 2017	Cow
Moesziomyces aphidis	fY156	Hebei province, China	August, 2017	Cow
Moesziomyces aphidis	fY157	Hebei province, China	August, 2017	Cow
Moesziomyces aphidis	fY158	Hebei province, China	August, 2017	Cow
Moesziomyces aphidis	fY159	Hebei province, China	August, 2017	Cow
Moesziomyces aphidis	fM 265	Hebei province, China	August, 2017	Cow
Moesziomyces bullatus	JH12.2	Jinghong, Yunnan province, China	December, 2006	Leaves of Oryza sativa
Moesziomyces rugulosa	CB161	Changbai mountain Jilin province, China	October, 1998	Leaves of Brachybotrys paridiformis
Moesziomyces rugulosa	SH58	Taigu, Shanxi province,, China	July, 2001	Leaves of Quercus mongolica
Moesziomyces rugulosa	XJ4C2	Xinjiang, China	August, 2004	Leaves of Rubus sachalinensis
Mycosarcoma maydis	HLS005-7	Helan mountain, Ningxia, China	August, 2011	Leaves
Mycosarcoma maydis	XJ12	Yecheng country, Xinjiang, China	August, 2004	Soil
Mycosarcoma maydis	HSP 122-3	Daliangzihe national nature reserve, Heilongjiang province, China	September, 2017	Rotten wood
Mycosarcoma maydis	fY040	Hebei province, China	August, 2017	Cow
Mycosarcoma maydis	fM 333	Hebei province, China	August, 2017	Cow
Mycosarcoma maydis	fM 334	Hebei province, China	August, 2017	Cow
Mycosarcoma maydis	fM 476	Heilongjiang province, China	September, 2018	Lamb
Mycosarcoma maydis	fM 478	Heilongjiang province, China	September, 2018	Sheep
Mycosarcoma maydis	fM 480	Heilongjiang province, China	September, 2018	Sheep
Mycosarcoma maydis	fM 481	Heilongjiang province, China	September, 2018	Lamb
Mycosarcoma maydis	fM 482	Heilongjiang province, China	September, 2018	Lamb
Mycosarcoma maydis	fM 483	Heilongjiang province, China	September, 2018	Lamb
Mycosarcoma maydis	fM 484	Heilongjiang province, China	September, 2018	Lamb
Mycosarcoma maydis	fM 485	Heilongjiang province, China	September, 2018	Shepherd
Mycosarcoma maydis	fM 486	Heilongjiang province, China	September, 2018	Lamb
Mycosarcoma maydis	fM 487	Heilongjiang province, China	September, 2018	Sheep
Mycosarcoma maydis	fM 488	Heilongjiang province, China	September, 2018	Sheep
Mycosarcoma maydis	fM 489	Heilongjiang province, China	September, 2018	Lamb
Mycosarcoma maydis	fM 490	Heilongjiang province, China	September, 2018	Sheep
Mycosarcoma maydis	fM 491	Heilongjiang province, China	September, 2018	shepherd
Mycosarcoma maydis	fM 493	Heilongjiang province, China	September, 2018	Sheep
Mycosarcoma maydis	fM 494	Heilongjiang province, China	September, 2018	Lamb
Mycosarcoma maydis	fM 495	Heilongjiang province, China	September, 2018	Lamb
Phragmotaenium flavum	SY9.2	Sanya, Hainan province, China	December, 2006	Leaves
Phragmotaenium fulvescens	XZ112F2	Motuo, Tibet, China	August, 2014	Leaves of Hydrangea anomala
Phragmotaenium fulvescens	XZ161C1	Bayi, Tibet, China	August, 2014	Leaves of Synotis solidaginea
Phragmotaenium oryzicola	HK3.3	Haikou, Hainan province, China	December, 2006	Leaves of Solanum undatum
Phragmotaenium oryzicola	WZS12.9	Wuzhishan, Hainan province, China	December, 2006	Leaves
Phragmotaenium oryzicola	XZ119B2	Motuo, Tibet, China	August, 2014	Leaves of Achyrospermum wallichianum
Phragmotaenium oryzicola	XZ124B3	Beibeng, Motuo, Tibet, China	August, 2014	Leaves of Adenostemma lavenia
Phragmotaenium oryzicola	XZ124E21	Beibeng, Motuo, Tibet, China	August, 2014	Leaves of Adenostemma lavenia
Phragmotaenium oryzicola	XZ129C1A	Beibeng, Motuo, Tibet, China	August, 2014	Leaves of Nepeta sp.
Phragmotaenium oryzicola	XZ129C8	Beibeng, Motuo, Tibet, China	August, 2014	Leaves of Nepeta sp.
Phragmotaenium oryzicola	XZ131A9	Beibeng, Motuo, Tibet, China	August, 2014	Leaves of Carex filicina
Phragmotaenium oryzicola	XZ154D4	Bomi, Tibet, China	August, 2014	Leaves of Smilax longibracteolata
Phragmotaenium oryzicola	Y122-2	Huzhong national nature reserve, Heilongjiang province, China	September, 2017	Soil
Phragmotaenium oryzicola	XZ111A4	Motuo, Tibet, China	August, 2014	Leaves of Sorbus pallescens
Phragmotaenium oryzicola	XZ116A1	Motuo, Tibet, China	August, 2014	Leaves of Carex filicina
Phragmotaenium oryzicola	XZ129C7	Beibeng, Motuo, Tibet, China	August, 2014	Leaves of Nepeta sp.
Pseudozyma fusiformata	XZ141A23	Feichang, Motuo, Tibet, China	August, 2014	Leaves of Astilbe rivularis
Pseudozyma fusiformata	YNA12	Kunming, Yunnan province, China	December, 2006	Leaves
Pseudozyma fusiformata	MG29	Daxinganling, China	September, 2017	Soil
Pseudozyma fusiformata	MG3	Daxinganling, China	September, 2017	Soil
Pseudozyma fusiformata	XZ151C1	Lulang, Tibet, China	August, 2014	Leaves of Iris clarkei
Pseudozyma hubeiensis	FJYZ6-1	Fuzhou, Fujian province, China	May, 2011	Leaves
Pseudozyma hubeiensis	JF10.8	Jianfaling, Hainan province, China	December, 2006	Leaves
Pseudozyma hubeiensis	JF22.7	Jianfaling, Hainan province, China	December, 2006	Leaves
Pseudozyma hubeiensis	JF22.8	Jianfaling, Hainan province, China	December, 2006	Leaves
Pseudozyma hubeiensis	SY3.21	Sanya, Hainan province, China	December, 2006	Leaves
Pseudozyma hubeiensis	WS 4.3.4	Wuhan Hubei province, China	July, 2002	Leaves of Litsea sp.
Pseudozyma hubeiensis	WS 6.4	Wuhan Hubei province, China	July, 2002	Leaves of Magnolia denudata
Pseudozyma hubeiensis	WS4-2-3	Wuhan Hubei province, China	July, 2002	Litsea sp.
Pseudozyma hubeiensis	WZS8.1	Wuzhishan Hainan province, China	December, 2006	Leaves
Pseudozyma hubeiensis	XZ128E1	Beibeng, Motuo, Tibet, China	August, 2014	Leaves of Impatiens sp.
Pseudozyma hubeiensis	XZ129D3	Beibeng, Motuo, Tibet, China	August, 2014	Leaves of Nepeta sp.
Pseudozyma hubeiensis	XZ60C1	Tibet, China	July, 2004	Leaves of Rhododendron lapponicum
Pseudozyma hubeiensis	SH1	Taigu, Shanxi province, China	July, 2002	Leaves of Nepeta cataria
Pseudozyma hubeiensis	SY3.27-2	Sanya, Hainan province, China	December, 2006	Leaves
Pseudozyma hubeiensis	JH5.31	Jinghong, Yunnan province, China	December, 2006	Leaves of Ischaemum sp.
Pseudozyma hubeiensis	LW4.1	Laiwu, Shandong province, China	August, 2002	Leaves of Setaria italica
Pseudozyma tsukubaensis	SM5.4	Simao, Yunnan province, China	December, 2006	Leaves of Alpinia sp.
Pseudozyma tsukubaensis	SM9.1	Simao, Yunnan province, China	December, 2006	Leaves of Mycetia gracilis
Pseudozyma tsukubaensis	XZ161C2	Bayi, Tibet, China	August, 2014	Leaves of Synotis solidaginea
Pseudozyma tsukubaensis	MG25	Daxinganling, China	September, 2017	Soil
Quambalaria simpsonii	XS9B.4	Xingshan Hubei province, China	October, 2011	Leaves
Robbauera albescens	SH80	Taigu, Shanxi province, China	July, 2001	Leaves of Ulmus glabra
Sporisorium erythraeense	H8A4	Hebei province, China	July, 2006	Leaves
Sporisorium lacrymae-jobi	YX3.6	Kunming, Yunnan province, China	December, 2006	Leaves
Tilletiopsis lilacina	Y119-5	Huzhong national nature reserve, Heilongjiang province, China	September, 2017	Soil
Tilletiopsis lilacina	Y133-1	Keerqin national nature reserve, Heilongjiang province, China	September, 2017	Soil
Tilletiopsis lilacina	SH5B1	Daxinganling, China	September, 2017	Soil
Tilletiopsis washingtonensis	LPSYZ005-2a	Liupan mountain, Ningxia, China	August, 2011	Leaves
Tilletiopsis washingtonensis	XZ155C4	Bomi, Tibet, China	August, 2014	Leaves of Acer pectinatum
Tilletiopsis washingtonensis	XZ148D1	Lulang Tibet, China	August, 2014	Leaves of Ribes takare
Tilletiopsis washingtonensis	XZ16E1	Tibet, China	July, 2004	Leaves of Cystopteris moupinensis
Tilletiopsis washingtonensis	XZ5B2	Tibet, China	July, 2004	Leaves of Rhododendron phaeochrysum
Tilletiopsis washingtonensis	XZ5D2	Tibet, China	July, 2004	Leaves of Rhododendron phaeochrysum
Tilletiopsis washingtonensis	70.29	Changbai mountain Jilin province, China	August, 2008	Leaves
Tilletiopsis washingtonensis	70.36	Changbai mountain Jilin province, China	August, 2008	Leaves
Tilletiopsis washingtonensis	XZ131B4	Beibeng, Motuo, Tibet, China	August, 2014	Leaves of Carex filicina
Tilletiopsis washingtonensis	JH5.1	Jinghong, Yunnan province, China	December, 2006	Leaves of Ischaemum sp.
Tilletiopsis washingtonensis	XZ62D1	Tibet, China	July, 2004	Leaves of Prunus sp.
Tilletiopsis washingtonensis	XZ62D1	Tibet, China	July, 2004	Leaves of Prunus sp.
Tilletiopsis washingtonensis	XZ161F7	Bayi, Tibet, China	August, 2014	Leaves of Synotis solidaginea
Tilletiopsis washingtonensis	CB164	Changbai mountain, Jilin province, China	October, 1998	Leaves of Brachybotrys paridiformis
Tilletiopsis washingtonensis	CB186-1	Changbai mountain, Jilin province, China	October, 1998	Leaves of Poa pratensis
Tilletiopsis washingtonensis	CB226	Changbai mountain, Jilin province, China	October, 1998	Leaves of Aconitum coreanum
Tilletiopsis washingtonensis	CB5	Baihua mountain, Beijing, China	October, 1998	Leaves of Deutzia sp.
Tilletiopsis washingtonensis	LPSYZ018-1a	Liupan mountain, Ningxia, China	August, 2011	Leaves
Tilletiopsis washingtonensis	LPSYZ018-8	Liupan mountain, Ningxia, China	August, 2011	Leaves
Tilletiopsis washingtonensis	TBS10C.2	Taibai mountain, Shan'xi, China	November, 2011	Leaves
Tilletiopsis washingtonensis	TBS1B.1	Taibai mountain, Shan'xi, China	November, 2011	Leaves
Tilletiopsis washingtonensis	XZ101B9	Layue, Tibet, China	August, 2014	Leaves of Morus australis
Tilletiopsis washingtonensis	XZ110C2	Layue, Tibet, China	August, 2014	Leaves of Piptanthus nepalensis
Tilletiopsis washingtonensis	XZ114F5	Motuo, Tibet, China	August, 2014	Leaves of Coniogramme fraxinea
Tilletiopsis washingtonensis	XZ119E9	motuo, Tibet, China	August, 2014	Leaves of Achyrospermum wallichianum
Tilletiopsis washingtonensis	XZ126E3	Beibeng, Motuo, Tibet, China	August, 2014	Leaves of Agastache rugosa
Tilletiopsis washingtonensis	XZ134D1	Feichang, Motuo, Tibet, China	August, 2014	Leaves of Impatiens arguta
Tilletiopsis washingtonensis	XZ145F1	Bomi, Tibet, China	August, 2014	Leaves of Leycesteria formosa
Tilletiopsis washingtonensis	XZ145F5	Bomi, Tibet, China	August, 2014	Leaves of Leycesteria formosa
Tilletiopsis washingtonensis	XZ148B4	Lulang, Tibet, China	August, 2014	Leaves of Ribes takare
Tilletiopsis washingtonensis	XZ150C2	Lulang, Tibet, China	August, 2014	Leaves of Lonicera trichosantha
Tilletiopsis washingtonensis	XZ159F1	Bomi, Tibet, China	August, 2014	Leaves of Quercus aquifolioides
Tilletiopsis washingtonensis	XZ161A1	Bayi,Tibet, China	August, 2014	Leaves of Synotis solidaginea
Tilletiopsis washingtonensis	XZ161F8	Bayi, Tibet, China	August, 2014	Leaves of Synotis solidaginea
Tilletiopsis washingtonensis	YX2.4	Kunming, Yunnan province, China	December, 2006	Leaves of Calystegia sp.
Tilletiopsis washingtonensis	ZXS33D1	Zixi montain, Yunnan province, China	December, 2006	Leaves
Tilletiopsis washingtonensis	Y1-2	Huzhong national nature reserve, Heilongjiang province, China	September, 2017	Soil
Tilletiopsis washingtonensis	Y120-1	Huzhong national nature reserve, Heilongjiang province, China	September, 2017	Soil
Tilletiopsis washingtonensis	Y120-1	Huzhong national nature reserve, Heilongjiang province, China	September, 2017	Soil
Tilletiopsis washingtonensis	Y120-2	Huzhong national nature reserve, Heilongjiang province, China	September, 2017	Soil
Tilletiopsis washingtonensis	Y120-3	Huzhong national nature reserve, Heilongjiang province, China	September, 2017	Soil
Tilletiopsis washingtonensis	Y120-4	Huzhong national nature reserve, Heilongjiang province, China	September, 2017	Soil
Tilletiopsis washingtonensis	Y12-1	Huzhong national nature reserve, Heilongjiang province, China	September, 2017	Soil
Tilletiopsis washingtonensis	Y123-2	Huzhong national nature reserve, Heilongjiang province, China	September, 2017	Soil
Tilletiopsis washingtonensis	Y123-4	Huzhong national nature reserve, Heilongjiang province, China	September, 2017	Soil
Tilletiopsis washingtonensis	Y123-5	Huzhong national nature reserve, Heilongjiang province, China	September, 2017	Soil
Tilletiopsis washingtonensis	Y123-7	Huzhong national nature reserve, Heilongjiang province, China	September, 2017	Soil
Tilletiopsis washingtonensis	Y127-1	Keerqin national nature reserve, Heilongjiang province, China	September, 2017	Soil
Tilletiopsis washingtonensis	Y127-2	Keerqin national nature reserve, Heilongjiang province, China	September, 2017	Soil
Tilletiopsis washingtonensis	Y127-3	Keerqin national nature reserve, Heilongjiang province, China	September, 2017	Soil
Tilletiopsis washingtonensis	Y127-4	Keerqin national nature reserve, Heilongjiang province, China	September, 2017	Soil
Tilletiopsis washingtonensis	Y133-1	Keerqin national nature reserve, Heilongjiang province, China	September, 2017	Soil
Tilletiopsis washingtonensis	Y133-2	Keerqin national nature reserve, Heilongjiang province, China	September, 2017	Soil
Tilletiopsis washingtonensis	Y133-3	Keerqin national nature reserve, Heilongjiang province, China	September, 2017	Soil
Tilletiopsis washingtonensis	DB36-1	Heilongjiang province, China	September, 2017	Bark
Tilletiopsis washingtonensis	DB36-3	Heilongjiang province, China	September, 2017	Bark
Tilletiopsis washingtonensis	Y139-3	Keerqin national nature reserve, Heilongjiang province, China	September, 2017	Soil
Tilletiopsis washingtonensis	Y139-4	Keerqin national nature reserve, Heilongjiang province, China	September, 2017	Soil
Tilletiopsis washingtonensis	DB8-2	Heilongjiang province, China	September, 2017	Bark
Tilletiopsis washingtonensis	Y141-1	Keerqin national nature reserve, Heilongjiang province, China	September, 2017	Soil
Tilletiopsis washingtonensis	DB8-6	Heilongjiang province, China	September, 2017	Bark
Tilletiopsis washingtonensis	Y141-6	Keerqin national nature reserve, Heilongjiang province, China	September, 2017	Soil
Tilletiopsis washingtonensis	Y141-7	Keerqin national nature reserve, Heilongjiang province, China	September, 2017	Soil
Tilletiopsis washingtonensis	Y14-2	Keerqin national nature reserve, Heilongjiang province, China	September, 2017	Soil
Tilletiopsis washingtonensis	Y142-2	Keerqin national nature reserve, Heilongjiang province, China	September, 2017	Soil
Tilletiopsis washingtonensis	Y147-1	Hongtaerji national nature reserve, China	September, 2017	Soil
Tilletiopsis washingtonensis	Y147-2	Hongtaerji national nature reserve, China	September, 2017	Soil
Tilletiopsis washingtonensis	Y147-3	Hongtaerji national nature reserve, China	September, 2017	Soil
Tilletiopsis washingtonensis	Y1-5	Hongtaerji national nature reserve, China	September, 2017	Soil
Tilletiopsis washingtonensis	Y15-1	Ererguna national nature reserve, Heilongjiang province, China	September, 2017	Soil
Tilletiopsis washingtonensis	Y151-1	Hongtaerji national nature reserve, China	September, 2017	Soil
Tilletiopsis washingtonensis	NW9D3	Daxinganling, China	September, 2017	Soil
Tilletiopsis washingtonensis	SH5BA1	Daxinganling, China	September, 2017	Soil
Tilletiopsis washingtonensis	TG1	Daxinganling, China	September, 2017	Rotten wood
Tilletiopsis washingtonensis	TG2	Daxinganling, China	September, 2017	Rotten wood
Tilletiopsis washingtonensis	TG3	Daxinganling, China	September, 2017	Rotten wood
Tilletiopsis washingtonensis	TG5	Daxinganling, China	September, 2017	Rotten wood
Tilletiopsis washingtonensis	TG6	Daxinganling, China	September, 2017	Rotten wood
Tilletiopsis washingtonensis	TG9	Daxinganling, China	September, 2017	Rotten wood
Tilletiopsis washingtonensis	TG10	Daxinganling, China	September, 2017	Rotten wood
Ustilago alcornii	HBX4.16	Bangxi, Hainan province, China	December, 2006	Leaves of Manihot esculenta
Ustilago alcornii	HBX4.22	Bangxi, Hainan province, China	December, 2006	Manihot esculenta
Ustilago alcornii	HBX4D1	Bangxi, Hainan province, China	December, 2006	Manihot esculenta
Ustilago alcornii	SY6.1	Sanya, Hainan province, China	December, 2006	Commelina bengalensis
Ustilago alcornii	SY6.1	Sanya, Hainan province, China	December, 2006	Commelina bengalensis
Ustilago davisii	HSP 122-2	Daliangzihe national nature reserve, Heilongjiang province, China	September, 2017	Rotten wood
Ustilago shanxiensis	SH 48	Taigu, Shanxi province, China	July, 2002	Leaves of Rhododendron oroedoxa
Ustilago shanxiensis	SH 64	Taigu, Shanxi province, China	July, 2001	Wlting leaf of Quercus mongolica
Ustilago shanxiensis	SH63	Taigu, Shanxi province, China	July, 2001	Leaves of Quercus mongolica
Ustilago striiformis	HK2.3	Haikou, Hainan province, China	December, 2006	Leaves
