# Supplementary material for: Proposal of Two New Combinations, Twenty New Species, Four New Genera, One New Family, and One New Order for the Anamorphic Basidiomycetous Yeast Species in Ustilaginomycotina
Source: Front Microbiol. 2022 Feb 11;12:777338. doi: 10.3389/fmicb.2021.777338 (PMC8880017; doi:10.3389/fmicb.2021.777338)
Supplement: Supplementary file 4 [file Data_Sheet_1.zip › Table S2_R2.xlsx]

## Sheet: Sheet1
Table S2. List of taxa and sequence numbers retrieved from GenBank
Species	Strain/Herbarium number	D1D2	ITS	SSU	RPB1	RPB2	TEF1
Exobasidiomycetes
Ceraceosorales
Ceraceosorus bombacis	ATCC 22867	DQ875361	KT984950	DQ875377	—	KP413029	KP413032
Ceraceosorus guamensis	MCA 4685	KT984924	KT984940	KT984925	—	XM_025511629	XM_025514316
Doassansiales			—	—	—	—	—
Doassinga callitrichis	RB 1079	AF007525	—	—	—	—	—
Doassansia hygrophilae	HUV 15474	AF007524	—	—	—	—	—
Doassansia epilobii	FO 38252	AF007523	—	—	—	—	—
Melaniella oreophila	HUV 17501	AF073288	—	—	—	—	—
Nannfeldtiomyces sparganii	BBA 68271	AF133578	—	—	—	—	—
Rhamphospora nymphaeae	CBS 72.38	DQ831032	DQ831034	DQ831033	—	DQ831035	DQ831036
Entylomatales
Entyloma arnoseridis	CBS 203.36	DQ645528	DQ911609	DQ645529	—	DQ645530	DQ645531
Entyloma belangeri	CBS 111600	AY272019	AY259074	LT615019	—	LT614967	LT614993
Entyloma belangeri	CBS 111596	AY272027	AY259055	LT615015	—	LT614963	LT614989
Entyloma belangeri	CBS 111597	AY272015	AY259070	LT615016	—	LT614964	LT614990
Entyloma belangeri	CBS 111598	AY272016	AY259071	LT615017	—	LT614965	LT614991
Entyloma belangeri	CBS 111599	AY272020	AY259075	LT615018	—	LT614966	LT614992
Entyloma belangeri	CBS 111601	AY272017	AY259072	LT615020	—	LT614968	LT614994
Entyloma belangeri	CBS 111602	AY272028	AY259069	LT615021	—	LT614969	LT614995
Entyloma belangeri	CBS 111605	AY272029	AY259076	LT615022	—	LT614970	LT614996
Entyloma calendulae	CBS 746.85	DQ663687	DQ663689	KP322948	—	DQ663690	KP323124
Entyloma davenportii	CBS 111604	AY272010	AY259064	LT615013	—	LT614961	LT614987
Entyloma davenportii	CBS 111607	AY272024	AY259051	LT615011	—	LT614959	LT614985
Entyloma davenportii	CBS 111603	AY272026	AY259054	LT615012	—	LT614960	LT614986
Entyloma elstari	CBS 111593	AY272021	AY259048	LT615023	—	DQ234552	DQ028593
Entyloma ficariae	CBS 480.91	AJ235295	JQ586199	KP322949	KP322944	—	KP323125
Entyloma gaillardianum	RB2055	AF133575	AY081037	—	—	—	—
Entyloma microsporum	RB 1080	DQ185435	AY081045	—	—	—	—
Entyloma randwijkense	CBS 111606	AY272033	AY259080	LT615014	—	LT614962	LT614988
Entylomatales sp.	NIP046	AB726628	—	—	—	—	—
Entylomatales sp.	RP049	AB727034	—	—	—	—	—
Entylomatales sp.	NIP003	AB726595	—	—	—	—	—
Entylomatales sp.	NIP007	AB726598	—	—	—	—	—
Tilletiopsis cremea	CBS 605.83	AJ235279	AB025690	KP322969	—	KP323108	KP323129
Tilletiopsis lilacina	CBS 435.92	KP322984	KP322984	KP322966	—	KP323110	KP323112
Tilletiopsis washingtonensis	CBS 544.50	AJ235278	DQ835994	KP322976	—	DQ835995	DQ835996
Tilletiopsis sp.	HLJ34B8	OL304246	OL304246	—	—	—	MN901696
Tilletiopsis sp.	AS 2.3163	OL304247	OL304247	MN901750	MN901750	MN901798	MN901659
Tilletiopsis sp.	YP-240	KU702544	KU702557	—	—	—	—
Tilletiopsis sp.	ST-173	DQ404470	—	—	—	—	—
Tilletiopsis sp.	TY-163	AY313020	—	—	—	—	—
Tilletiopsis sp.	TY-235	AY313021	—	—	—	—	—
Tilletiopsis sp.	TY-289	AY313022	—	—	—	—	—
Tilletiopsis sp.	TY-363	AY313023	—	—	—	—	—
Tilletiopsis sp.	CBS 111612	AY879270	—	—	—	—	—
Tilletiopsis sp.	KCTC 26212	AF459717	—	—	—	—	—
Tilletiopsis sp.	ST-105	DQ404458	—	—	—	—	—
Exobasidiales
Acaromyces ingoldii	CBS 110050	AY158665	AY158671	—	KP322920	KP323078	KP323145
Arcticomyces warmingii	R.B. 3081	AF487380	—	—	—	—	—
Clinoconidium bullatum	553 (M)	AF487383	—	—	—	—	—
Coniodictyum chevalieri	R.B. 1000	AF487384	—	—	—	—	—
Dicellomyces gloeosporus	TMIC 50099	AB427190	AB427190	LC575091	LC575093	LC575094	LC575092
Dicellomyces scirpi	RB1032	AF487385	—	—	—	—	—
Drepanoconis larviformis	MP 4520	GU586973	—	—	—	—	—
Exobasidium camelliae	MAFF 238578	AB176712	AB180317	—	—	—	—
Exobasidium euryae	CGMCC 5.1316	EU692779	EU692759	—	—	—	—
Exobasidium gracile	DSM4460	DQ663699	DQ663700	DQ785786	DQ663702	DQ663701	DQ663703
Exobasidium ferrugineae	BPI882571	JQ611711	JQ611710	—	—	—	—
Exobasidium formosanum	CGMCC 5.1322	EU692796	EU692775	—	—	—	—
Exobasidium kishianum	MAFF 238623	AB177577	AB180353	—	—	—	—
Exobasidium pachysporum	MAFF 238621	AB177573	AB180352	—	—	—	—
Exobasidium rhododendri	CBS 101457	DQ667151	DQ667153	DQ667152	DQ667155	DQ667154	DQ667156
Exobasidium rostrupii	TUB 019165	FJ896137	FJ896132	—	—	—	—
Exobasidium vaccinii	DB160d	KP322983	KP322983	—	KP322924	KP323076	KP323146
Exobasidium sp.	NRP040	AB726742	—	—	—	—	—
Exobasidium sp.	CBS 10245	EU002861	—	—	—	—	—
Graphiolaceae sp.	Vega 762	KP308195	—	—	—	—	—
Graphiola cylindrica	JCM 8561	AF487400	—	—	—	—	—
Graphiola fimbriata	CBS 13945	KM403453	KM403454	—	—	—	—
Graphiola geonomae		JN185909	—	—	—	—	—
Graphiola phoenicis	CBS 188.30/FO 29350	AF009862	MH855106	—	—	—	—
Kordyana celebensis	HB 17	AF487401	—	—	—	—	—
Kordyana tradescantiae	F.O. 47147	AF487402	—	—	—	—	—
Laurobasidium hachijoense	MAFF238665	AB177562	AB180359	—	—	—	—
Laurobasidium lauri	M.P. 2371	AF487403	—	—	—	—	—
Marantokordyana oberwinkleriana 5412	PMA M. Piepenbring 5412	MN275900	MN275896	—	—	—	—
Marantokordyana oberwinkleriana 5402	PMA M. Piepenbring 5402	MN275899	MN275897	—	—	—	—
Marantokordyana boliviana	USZ M. Piepenbring Ch88	MN275901	MN275898	—	—	—	—
Meira argovae	CBS 110053	AY158669	AY158675	KP322953	KP322922	KP323081	KP323139
Meira geulakonigii	CBS 110052	AY158668	AY158674	KP322954	KP322919	KP323083	KP323141
Meira miltonrushii	MCA3882	JX432962	JX432962	—	—	—	—
Meira nashicola	CBS 117161	AB185157	AB185159	KP322955	KP322921	KP323084	KP323140
Meira siamensis	DMKU-LV83	AB820868	LC191395	—	—	—	—
Meira nicotianae	CY1	MH188917	MH188916	—	—	—	—
Meira sp.	BCRC 07F0976	JX896170	—	—	—	—	—
Meira sp.	BCRC 07F0520	JX896171	—	—	—	—	—
Meira sp.	BCRC 07F0963	JX896172	—	—	—	—	—
Meira sp.	BCRC 07F0977	JX896173	—	—	—	—	—
Meira sp.	BCRC 07F0514	JX896174	—	—	—	—	—
Meira sp.	BCRC 07F0973	JX896175	—	—	—	—	—
Meira sp.	BCRC 07F0978	JX896176	—	—	—	—	—
Meira sp.	BCRC 07F0969	JX896177	—	—	—	—	—
Meira sp.	BCRC 07F0972	JX896178	—	—	—	—	—
Meira sp.	BCRC 07F0476	JX896179	—	—	—	—	—
Meira sp.	BCRC 07F0760	JX896182	—	—	—	—	—
Meira sp.	BCRC 07F0517	JX896183	—	—	—	—	—
Meira sp.	JCM 18503	AB778890	—	—	—	—	—
Meira sp.	JYC1057	KM555202	—	—	—	—	—
Muribasidiospora indica	F.O.47397	AF352058	—	—	—	—	—
Golubeviales
Golubevia hetermomorpha	CBS 111610	AY272003	AY259058	LT615026	—	LT614973	LT614999
Golubevia hetermomorpha	CGMCC 2.3169	MN901737	MN901737	MN901737	MN901751	MN901773	—
Golubevia hetermomorpha	CGMCC 2.3180	MN901738	MN901738	MN901738	—	—	—
Golubevia hetermomorpha	CBS 111612	AY879270	AY879275	—	—	—	—
Golubevia hetermomorpha	CBS 111615	AY272025	AY259053	—	—	—	—
Golubevia hetermomorpha	CBS 111608	AY272001	AY259056	LT615024	—	LT614971	LT614997
Golubevia hetermomorpha	CBS 111609	AY272011	AY259065	LT615025	—	LT614972	LT614998
Golubevia hetermomorpha	CBS 111611	AY272005	AY259060	LT615027	—	LT614974	LT615000
Golubevia hetermomorpha	CBS 111614	AY272032	AY259079	LT615029	—	LT614976	LT615002
Golubevia hetermomorpha	CBS 111616	AY272022	AY259049	LT615031	—	LT614978	LT615004
Golubevia hetermomorpha	CBS 111617	AY272023	AY259050	LT615032	—	LT614979	LT615005
Golubevia hetermomorpha	CBS 111618	AY272031	AY259078	LT615033	—	LT614980	–
Golubevia hetermomorpha	CBS 111620	AY879273	AY879276	LT615034	—	LT614981	LT615006
Golubevia hetermomorpha	CBS 111621	AY272035	AY259082	LT615035	—	LT614982	LT615007
Golubevia hetermomorpha	CBS 111741	AY272006	AY259061	LT615036	—	–	LT615008
Golubevia pallescens	CBS 111626	AY879271	AY879278	KP322973	KP322943	KP323101	KP323123
Golubevia pallescens	CBS 369.85	MH873580	MH861891	—	—	—	—
Golubevia pallescens	CBS 111623	AY879272	AY879277	—	—	—	—
Golubevia pallescens	CBS 111622	AY272004	AY259059	—	—	—	—
Golubevia pallescens	CBS 606.83	MH873378	DQ317636	—	—	—	—
Golubevia pallescens	RP118_14	KX096694	KX096694	—	—	—	—
Golubevia pallescens	RP118_14	KX096694	KX096694	KX096694	—	—	—
Golubevia pallescens	CBS 111623	AY879272	—	—	—	—	—
Golubevia pallescens	CBS 111626	AY879271	—	—	—	—	—
Tilletiopsis' pallescens	JCM 8711	AB178241	AB025694	—	—	—	—
Microstromataceae sp.	CK572	MH483597	MH474400	—	—	—	—
Microstroma sp.	BMA 85	MH908976	—	—	—	—	—
Georgefischeriales
Eballistra lineata	K. Vanky Ustilaginales 741	AY525372	—	—	—	—	—
Eballistra oryzae	M.P. 1965	AF229353	—	—	—	—	—
Georgefischeria riveae	HUV 15614	AF009861	—	—	—	—	—
Gjaerumia minor	CBS 543.50	AJ235287	KP322989	KP322972	KP322938	KP323097	KP323114
Gjaerumia penniseti	CBS 110032	AB052825	—	KP322975	KP322917	KP323085	KP323143
Gjaerumia marneyi	BRIP 28176	MZ766448	MZ766446	—	—	—	—
Gjaerumia ossifragi	TUB 011637	AY525373	—	—	—	—	—
Gjaerumia sp.	NYNU 208150	MW368734	MW374302	—	—	—	—
Jamesdicksonia mali	CBS 111625	AY879274	AY879279	LT615037	—	LT614983	LT615009
Jamesdicksonia mali	CBS 111628	AY272007	AY879281	LT615038	—	LT614984	LT615010
Jamesdicksonia ischaemiana	HUV17524	AF229355	—	—	—	—	—
Jamesdicksonia irregularis	R.B. 919	AF229352	—	—	—	—	—
Jamesdicksonia brizae	PDD 95170		KY424494	—	—	—	—
Jamesdicksonia dactylidis	RB 915	AF009853	—	—	—	—	—
Tolyposporella brunkii	HUV 17816	AF009875	—	—	—	—	—
Tilletiaria anomala	CBS 436.72	AJ235284	DQ234558	AY803752	DQ234571	AY803750	DQ835991
Phragmotaenium derxii	CBS 110078	AB052823	AB045707	AB045704	KP322926	KP323086	KP323138
Phragmotaenium flavum	CBS 401.84	AJ235285	KP322987	KP322970	—	—	KP323126
Phragmotaenium fulvescens	CBS 607.83	AJ235282	KP322988	KP322971	—	—	—
Phragmotaenium oryzicola	CBS 110079	AB052825	AB045708	—	—	—	—
Phragmotaenium indicum	HUV18022	AF229354	—	—	—	—	—
Microstromatales
Jaminaea angkorensis	CBS 10918	EU587489	EU604147	—	—	—	—
Jaminaea lanaiensis	CBS 10858	DQ990016	DQ990017	KP322964	—	KP323080	KP323144
Jaminaea pallidilutea	GH3-1	KY446899	KY446900	—	—	—	—
Jaminaea pallidilutea	GH3-2	KY446897	—	—	—	—	—
Jaminaea rosea	MCA5214	KR912073	KR912071	—	—	—	—
Jaminaea sp.	11-1110	KM206721	KM243712	—	—	—	—
Jaminaea sp.	NYNU 12726	KC787554	KC787555	—	—	—	—
Jaminaea sp.	SA792	KR912074	—	—	—	—	—
Jaminaea sp.	DMKU-SP161	LC053753	—	—	—	—	—
Jaminaea sp.	DMKU-SP230	LC053879	—	—	—	—	—
Microstromatales sp.	11053	KP413042	—	—	—	—	—
Microstromatales sp.	11098	KP413043	—	—	—	—	—
Microstromatales sp.	11052	KP413041	—	—	—	—	—
Microstromatales sp.	SJ15L05	EU547814	—	—	—	—	—
Microstromatales sp.	BI83	EU678938	—	—	—	—	—
Microstromatales sp.	FN1L09	EU523595	—	—	—	—	—
Microstromatales sp.	O732A	JX394023	—	—	—	—	—
Microstromatales sp.	SJ15L05	EU547814	FJ527039	—	—	—	—
Microstroma album	RB2072	AF352052	DQ317624	—	—	—	—
Microstroma bacarum	AS 2.3190	AF190002	DQ317629	AJ496257	KP322937	KP323098	KP323120
Parajaminaea albiziae	CMW 36935	KP322982	KP322982	KP322947	—	KP323079	KP323150
Parajaminaea phylloscopi	551B6	KF916680	KF916685	—	—	—	—
Pseudomicrostroma glucosiphilum	CBS 14053	NG_070388	NR_148081	—	—	—	—
Pseudomicrostroma juglandis	CBS 287.63	AF009867	DQ789988	DQ789987	DQ789990	DQ789989	DQ789991
Pseudomicrostroma phylloplanum	JCM 9035	AF190004	AB038131	AJ496258	KP322906	KP323063	KP323116
Quambalaria cyanescens	CBS 876.73	DQ317616	DQ317623	KF706440	—	KF706531	KF706485
Quambalaria coyrecup	WAC12947	DQ823444	DQ823431	—	—	—	—
Quambalaria eucalypti	CMW1101	DQ317618	DQ317625	—	—	—	—
Quambalaria fabacearum	URM7756	MG253665	MG253664	—	—	—	—
Quambalaria piterekae	DAR 19773	DQ823438	DQ823423	—	—	—	—
Quambalaria simpsonii	CBS 124772	MH874927	MH863411	—	—	—	—
Sympodiomycopsis kandeliae	CBS 11676	GU047881	GQ465043	KP322963	KP322925	KP323077	KP323149
Sympodiomycopsis paphiopedili	AS 2.1398	AF352054	DQ317631	DQ832239	KP322941	KP323099	KP323117
Sympodiomycopsis yantaiensis	NYNU 121010	KC787553	KF246552	—	—	—	—
Sympodiomycopsis sp.	N-6	KY594009	—	—	—	—	—
Sympodiomycopsis sp.	D-1	KY594008	—	—	—	—	—
Sympodiomycopsis sp.	S6A	AM931016	AM931015	—	—	—	—
Sympodiomycopsis sp.	8A1	AM946764	AM946763	—	—	—	—
Volvocisporium triumfetticola	RB2070	AF352053	DQ317637	—	—	—	—
Volvocisporium grewiae	PREM	EF488608	—	—	—	—	—
Robbauerales
Robbauera albescens	CBS 608.83	AJ235289	KP322986	KP322968	KP322942	KP323095	KP323127
Tilletiales
Conidiosporomyces ayresii	CBS 482.91	AJ235308	—	—	—	—	—
Conidiosporomyces verruculosus	WSP 70430	AY818984	—	—	—	—	—
Erratomyces patelii	CBS 669.70	MH871684	MH859894	DQ363309	DQ663694	—	DQ663695
Ingoldiomyces hyalosporus	H.U.V.16038/S053	AF133576	AF399891	—	—	—	—
Oberwinkleria anulata	HUV 16003	DQ875369	—	—	—	—	—
Tilletia caries	CBS 160.85	AJ235307	AY496450	—	—	—	—
Tilletia controversa	MP2525	DQ832244	DQ832246	—	—	—	—
Tilletia goloskokovii	LMC321	AY818998	DQ832248	DQ832247	DQ832250	DQ832249	DQ832251
Tilletia iowensis	BPI863664	AY818988	DQ832253	—	—	—	—
Ustilaginomycetes
Urocystales
Doassansiopsaceae
Doassansiopsis limnocharidis	HUV15198	AF009850	DQ875344	—	—	—	—
Heterodoassansia hygrophilae	CBS 346.65	MH870241	MH858600	—	—	—	—
Urocystaceae
Flamingomyces ruppiae	TUB012165	DQ185436	EF635909	—	—	—	—
Melanoxa oxalidiellae	TUB 015007	EF635905	EF635906	—	—	—	—
Melanoxa oxalidis	HUV1436	EF635908	EF635907	—	—	—	—
Mundkurella kalopanacis	HUV16732	AF009869	DQ875351	—	—	—	—
Urocystis colchici	CBS 283.28	DQ838576	DQ839596	DQ839595	—	DQ839597	DQ839598
Urocystis eranthidis	hmk292	JN367324	JN367299	JN367352	JN367428	—	JN367375
Ustacystis waldsteiniae	FO38439	AF009880	DQ875356	—	—	—	—
Vankya heufleri	HUV15007	EF653981	EF667965	—	—	—	—
Vankya ornithogali	TUB015993	EF210712	EF635910	—	—	—	—
Glomosporiaceae
Thecaphora saponariae	HUV 1791	EF200061	EF200036	—	—	—	—
Thecaphora spilanthis	JAG53	DQ832241	DQ832243	—	—	—	—
Ustilaginales
Melanotaeniaceae
Melanotaenium brachiariae	FO 17510	AF009864	—	—	—	—	—
Melanotaenium cingens	L.E.Kari191(M)	DQ875364	DQ875347	—	—	—	—
Melanotaenium endogenum	CBS 481.91	DQ789979	DQ789981	—	—	—	—
Melanotaenium euphorbiae	HUV17733	JN367314	JN367289	—	—	—	—
Websdaneaceae
Websdanea lyginiae	HUV 17900	AJ236159	DQ875357	—	—	—	—
Anthracoideaceae
Cintractia amazonica	MP200	AJ236142	DQ875342	—	—	—	—
Cintractia axicola	MP3490	DQ631906	DQ631908	DQ631907	—	DQ631909	DQ631910
Cintractia limitata	HAJB10488	DQ645506	DQ645508	DQ645507	DQ645510	DQ645509	DQ645511
Dermatosorus cyperi	HUV15991	AJ236157	DQ875343	—	—	—	—
Farysia chardoniana	MP2062	AF009859	AY344968	—	—	—	—
Farysia acheniorum	AS 2.3198	AF190001	AB038128	AJ496256	KP322927	KP323064	KP323131
Farysia itapuensis	CBS 10428	DQ767831	DQ767831	DQ767831	KP322915	KP323075	KP323161
Farysia setubalensis	CBS 10241	EU002857	EU002888	KP322950	KP322913	KP323073	KP323147
Farysia taiwaniana	CBS 9927	AY551270	AY555071	KP322951	KP322914	KP323071	KP323148
Heterotolyposporium piluliforme	HUV 15732	AF009871	DQ875345	—	—	—	—
Leucocintractia leucodermoides	MS482	DQ875363	DQ875346	—	—	—	—
Leucocintractia scleriae	MP2074	AJ236154	AY740025	—	—	—	—
Moreaua bulbostylidis	56581 (M)	DQ875366	DQ875349	—	—	—	—
Moreaua fimbristylidis	56582 (M)	DQ875367	DQ875350	—	—	—	—
Schizonella melanogramma	FO37174	AF009870	DQ191252	DQ832211	DQ832214	DQ832213	DQ832215
Stegocintractia luzulae	MP2340	AJ236148	DQ875353	—	—	—	—
Tolyposporium isolepidis	HUV14720	EU246949	EU246950	—	—	—	—
Tolyposporium neillii	HUV18533	EU246952	EU246951	—	—	—	—
Tolyposporium junci	HUV17168	AF009876	AY344994	—	—	—	—
Trichocintractia utriculicola	MP 2075	AF009877	DQ875354	—	—	—	—
Ustanciosporium gigantosporum	CBS 131478	JN367325	JN367300	KP322977	JN367429	KP323072	JN367376
Ustanciosporium standleyanum	JAG73	DQ846888	DQ846890	DQ846889	DQ846892	DQ846891	DQ846893
Ustilaginaceae
Anomalomyces panici	BRIP46421	DQ459347	DQ459348	—	—	—	—
Anomalomyces yakirrae	HUV 21918	KC184906	KC184907	—	—	—	—
Anthracocystis anthracoideispora	HUV 18350	JN367315	JN367290	JN367344	JN367420	—	JN367367
Anthracocystis apludae-aristatae	M 56590	AY740098	AY740045	—	—	—	—
Anthracocystis cenchri	MP1974	AF453943	AY344972	—	—	—	—
Anthracocystis cenchri-elymoidis	BRIP 26491	NG_056975	NR_132014	—	—	—	—
Anthracocystis chrysopogonis	MS135	AY740131	AY344973	—	—	—	—
Anthracocystis destruens	Ust.exs.472 (M)	AY747077	AY344976	—	—	—	—
Anthracocystis elionuri	MP 2601 (LPB)	AY740157	AY740157	—	—	—	—
Anthracocystis formosana	Ust. Exs. 688 (M)	AY740134	AY344979	—	—	—	—
Anthracocystis flocculosa	CBS 167.88	AJ235299	AF294690	AF294717	KP322931	KP323106	KP323135
Anthracocystis heteropogonicola	CBS 312.66	MH870442	MH858802	—	—	—	—
Anthracocystis hwangensis	56607 (M)	AY740104	AY740051	—	—	—	—
Anthracocystis loudetiae-pedicellatae	56615 (M)	AY740106	AY740053	—	—	—	—
Anthracocystis ovaria	MP 1871	AJ236137	AY740020	—	—	—	—
Anthracocystis panici-leucophaei	MS198	AY740088	AY740035	—	—	—	—
Anthracocystis polliniae	MS32	AY740138	AY344987	—	—	—	—
Anthracocystis provincialis	AY344988	AY747076	AY344988	—	—	—	—
Anthracocystis pseudanthistiriae	KVU969	JN367320	JN367295	—	—	—	—
Anthracocystis mishrae	KVU967	JN367319	JN367294	JN367348	JN367424	—	JN367371
Anthracocystis themedae-arguentis	Ust. Exs. 855 (M)	AY740140	AY344991	—	—	—	—
Anthracocystis tumefaciens	MS139	AY740128	AY344969	—	—	—	—
Anthracocystis walkeri	KVU975	JN367322	JN367297	JN367350	JN367426	—	JN367373
Dirkmeia churashimaensis	OK96	AB548955	AB548947	—	—	—	—
Kalmanozyma brasiliensis	GHG001	KF737866	KF737866	—	—	—	—
Kalmanozyma fusiformata	CBS 6951	NG_058309	NR_154094	—	—	—	—
Kalmanozyma vetiver	DMKU-LV99	AB809649	AB809652	—	—	—	—
Langdonia aristidae	HUV 19145	JN367317	JN367292	JN367346	JN367422	—	JN367369
Langdonia confusa	BRIP 42670	HQ013132	HQ013095	—	—	—	—
Langdonia inopinata	M-0215944	MF668632	KY929612	—	—	—	—
Langdonia jejuensis	CBS 10454	FN428865	EF079966	—	—	—	—
Langdonia aristidicola	BRIP 26930	—	HQ013091	—	—	—	HQ013032
Langdonia fraseriana	BRIP 49668	—	HQ013100	—	—	—
Langdonia walkerae	JK 5017	MT429279	MT429291	—	—	—	MT577017
Langdonia walkerae	CGMCC 2.4680	MN901702	MN901702	MN901702	—	MN901787	MN901675
Macalpinomyces eriachnes	CBS 131454	JN367312	JN367287	JN367340	JN367417	KP323074	KP323142
Macalpinomyces eragrostiellae	Ust.Exs.960(M)	AY740089	AY740036	—	—	—	—
Macalpinomyces loudetiae	MS250	AY740151	AY740151	—	—	—	—
Macalpinomyces mackinlayi	BRIP52549	HQ013131	GU014817	—	—	—	—
Macalpinomyces neglectus	RB2056 (TUB)	AY740109	AY740056	—	—	—	—
Macalpinomyces trichopterygis	MS248	AY740092	AY740039	—	—	—	—
Macalpinomyces tristachyae	MS15	AY740164	AY740164	—	—	—	—
Macalpinomyces viridans	BRIP 49133	HQ013125	HQ013089	—	—	—	—
Mycosarcoma maydis	CBS 504.76	AF453938	AY854090	KP322979	KP322928	KP323090	KP323130
Melanopsichium pennsylvanicum	HUV17548 (TUB)	AY740093	AY740040	JN367341	JN367418	—	JN367364
Moesziomyces antarcticus	CBS 5955	AJ235302	AB089358	KP322960	KP322935	KP323093	KP323118
Moesziomyces bullatus	CBS 425.34	DQ831011	DQ831013	DQ831012	DQ831015	DQ831014	—
Moesziomyces eriocauli	56580 (M)	AY740094	AY740041	—	—	—	—
Moesziomyces parantarcticus	CBS 10005	AB089357	AB089356	JN940457	JN992528	KP323069	KP323151
Moesziomyces aphidis	CBS 517.83	AB089363	AF294699	—	—	—	—
Moesziomyces rugulosa	CBS 170.88	JN940523	JN942670	—	—	—	—
Pseudozyma alboarmeniaca	DMST17135	AB117961	AB117961	—	—	—	—
Pseudozyma hubeiensis	AS 2.2493	DQ008953	DQ008954	KP322957	—	KP323103	KP323111
Pseudozyma pruni	CBS 10937	EU379943	EU379942	KP322958	KP322911	KP323087	KP323155
Pseudozyma thailandica	CBS 10006	AB089355	AB089354	KP322959	KP322909	KP323088	KP323157
Sporisorium aegypticum	Ust.Exs.756(M)	AY740129	AY344970	—	—	—	—
Sporisorium andropogonis	MS283	AY740095	AY740042	KP322962	JN367419	KP323065	JN367366
Sporisorium arthraxonis	MS338	AY740099	AY740046	—	—	—	—
Sporisorium cordobense	MS159	AY740155	AY740155	—	—	—	—
Sporisorium cruentum	MS14	AY740156	AY740156	—	—	—	—
Sporisorium culmiperdum	MP2060	AF133580	AY344975	—	—	—	—
Sporisorium dimeriae-ornithopodae	Ust. Exs. 848 (M)	AY740132	AY344977	—	—	—	—
Sporisorium erythraeense	Ust.Exs.849 (M)	AY740102	AY740049	—	—	—	—
Sporisorium exsertum	KVU965	JN367318	JN367293	JN367347	JN367423	—	JN367370
Sporisorium fastigiatum	MP1976	AY740133	AY344978	—	—	—	—
Sporisorium foveolati	MS21	AY740103	AY740050	—	—	—	—
Sporisorium graminicola	LI20	AB180728	AB180728	—	—	—	—
Sporisorium holwayi	MP1271	AF453941	AY344980	—	—	—	—
Sporisorium lacrymae-jobi	M56611	AY740105	AY740052	—	—	—	—
Sporisorium lepturi	Ust.exs.966 (M)	AY740135	AY344981	—	—	—	—
Sporisorium manilense	Ust.Exs.854 (M)	AY740112	AY740059	—	—	—	—
Sporisorium moniliferum	MS 98	AF453940	AY344984	—	—	—	—
Sporisorium modestum	MS237	AY740107	AY740054	—	—	—	—
Sporisorium nealii	MS240	AY740108	AY740055	—	—	—	—
Sporisorium nervosum	MS241	AY740110	AY740057	—	—	—	—
Sporisorium occidentale	Ust.exs.758 (M)	AY740137	AY344985	—	—	—	—
Sporisorium ophiuri	HB20	AJ236136	AY740019	—	—	—	—
Sporisorium pamparum	JCM 2007	KP322980	KP322980	—	—	—	—
Sporisorium pseudechinolaenae	Ust.exs.853 (M)	AY740139	AY344989	—	—	—	—
Sporisorium puellare	MP2372	AY740111	AY740058	—	—	—	—
Sporisorium reilianum	Ust.exs. 527	AY740163	AY740163	KF706441	KP322910	KF706511	KF706472
Sporisorium scitamineum	CBS 131463	JN367321	JN367296	KP322965	JN367425	KP323070	JN367372
Sporisorium sorghi	CBS 104.17	AY745726	DQ200931	DQ234548	DQ785784	KP323105	DQ028590
Sporisorium trachypogonicola	MP2463 (HAJB)	AY740141	AY344992	—	—	—	—
Sporisorium trachypogonis-plumosi	56635 (M)	AY740113	AY740060	—	—	—	—
Sporisorium vermiculum	BRIP49748	HQ013134	HQ013114	—	—	—	—
Sporisorium veracruzianum	MP960	AY740114	AY344993	—	—	—	—
Sporisorium wynaadense	BRIP27640	HQ013124	HQ013116	—	—	—	—
Stolia bursa	KVU 844	JN367316	JN367291	JN367345	JN367421	—	JN367368
Stolia ewartii	BRIP 51518	HQ013127	HQ013087	—	—	—	—
Tranzscheliella hypodytes	RK074	JN367323	JN367298	JN367351	JN367427	—	JN367374
Tranzscheliella williamsii	CBS 131475	JN367338	JN367310	KP322974	KP322923	KP323068	KP323156
Triodiomyces altilis	BRIP52543	HQ013136	AY740166	—	—	—	—
Triodiomyces crassus	DMST17136	AB117962	AB117962	—	—	—	—
Triodiomyces triodiae	HUV17662	AY740126	AY740074	—	—	—	—
Tubisorus pachycarpus	HUV 21891	JN871718	JN871717	—	—	—	—
Ustilago abaconensis	CBS 8380	FJ008047	FJ008053	KP322956	KP322916	KP323092	KP323159
Ustilago affinis	MP692	AF133581	AY344995	—	—	—	—
Ustilago austro-africana	MS316	AY740115	AY740061	—	—	—	—
Ustilago avenae	DB559	AY740117	AY740063	—	—	—	—
Ustilago bromivora	MS175	AY740118	AY740064	—	—	—	—
Ustilago bullata	MP2363	AF453935	AY344998	—	—	—	—
Ustilago bouriquetii	MS315	—	AY740167	—	—	—	—
Ustilago calamagrostidis	MS314	AY740119	AY740065	—	—	—	—
Ustilago crameri	MS72	AY740143	AY344999	—	—	—	—
Ustilago cynodontis	MS199	AY740168	AY740168	JN367355	JN367430	—	JN367378
Ustilago davisii	HUV19252	AY740169	AY740169	—	—	—	—
Ustilago echinata	MS132	AY740144	AY345001	—	—	—	—
Ustilago esculenta	Ust.exs. 540	AF453937	AY345002	—	—	—	—
Ustilago filiformis	RB3011	AY740120	AY740066	JN367356	JN367431	—	JN367379
Ustilago hordei	CBS 131470	KF706429	KF706437	KP322978	KF706498	KF706521	KF706473
Ustilago ixophori	MP2194 (USJ)	AY740121	AY740067	—	—	—	—
Ustilago nuda	HUV17782	JN367334	JN367307	—	—	—	—
Ustilago pamirica	Ust.exs.789 (M)	AY740145	AY345005	—	—	—	—
Ustilago schmidtiae	BRIP 51848	HQ013129	HQ013121	—	—	—	—
Ustilago schroeteriana	Ust.exs.887 (M)	AY740146	AY345006	—	—	—	—
Ustilago shanxiensis	AS 2.2523	DQ008955	DQ008956	—	KP322932	KP323104	KP323113
Ustilago siamensis	DMST17137	AB117963	AB117963	—	—	—	—
Ustilago sparsa	KVU892	JN367335	JN367308	—	—	—	—
Ustilago spermophora	HUV 20717/F 565	AY740171	AY740171	JN367358	JN367433	—	JN367381
Ustilago striiformis	HUV18286	DQ875375	AY740172	JN367359	JN367434	—	JN367382
Ustilago syntherismae	Ust.Exs.998 (M)	AY740123	AY740071	—	—	—	—
Ustilago tragana	MS320	AY740124	AY740072	—	—	—	—
Ustilago trichophora	MS339	AY740125	AY740073	—	—	—	—
Ustilago tritici	CBS 669.70	DQ094784	DQ846894	DQ846895	DQ846897	DQ846896	DQ846898
Ustilago vetiveriae	HUV17954	JN367337	AY345011	JN367360	JN367435	—	JN367383
Ustilago xerochloae	Ust.exs.1000 (M)	AY740150	AY345012	JN367362	JN367436	—	JN367385
Uleiellaceae
Uleiella chilensis	TUB 020322	KF061293	KY424484	—	KF061319	KF061318	KP413031
Violaceomycetales
Violaceomyces palustris	NRRL 66228	NG_059979	NR_136115	NG_061186	—	—	KM591586
Incertae sedis
Capitulocladosporium clinodiplosidis	ASH-1-12-2-9	KJ511896	KJ511895	KJ511894	KJ511898	KJ511899	KJ511897
Malasseziomycetes
Malasseziales
Malassezia caprae	CBS 10434	AY743616	AY743656	KF706456	KF706495	KF706513	KF706467
Malassezia dermatis	CBS 9169	AB070365	AY390284	KF706452	KF706490	KF706532	KF706461
Malassezia equina	CBS 9969	AY743621	KF706439	KF706454	KF706492	KF706515	KP323160
Malassezia furfur	CBS 1878	AF063214	AY743634	KF706457	KF706497	KF706516	KF706469
Malassezia globosa	CBS 7966	AF064025	AY387132	—	KF706493	KF706518	KF706465
Malassezia japonica	CBS 9431	EF140672	EF140669	KF706458	—	KF706514	KP323153
Malassezia nana	CBS 9558	EF140673	EF140667	KF706453	KF706491	KF706510	KF706462
Malassezia obtusa	CBS 7876	AB105197	AY387137	KF706455	—	KF706519	KF706470
Malassezia pachydermatis	CBS 1879	AY743605	AB118941	DQ457640	DQ785792	DQ408140	DQ028594
Malassezia restricta	CBS 7877	AF064026	AY743636	EU192367	KF706496	KF706520	KF706471
Malassezia slooffiae	CBS 7956	AJ249956	AY743633	KF706459	—	—	—
Malassezia sympodialis	CBS 7222	AF064024	AY743632	KF706460	—	KP323094	KP323158
Malassezia yamatoensis	CBS 9725	AB125263	AB125261	—	KF706494	KF706512	KF706466
Moniliellomycetes
Moniliellales
Moniliella acetoabutens	CBS 169.66	AF335523	EU252153	KF706443	KF706500	KF706523	KF706476
Moniliella fonsecae	ST-26	DQ400366	EF137915	—	—	—	—
Moniliella madida	CBS 240.79	AF335522	—	KF706447	KF706502	KF706525	KF706478
Moniliella megachiliensis	CBS 190.92	EF137916	KF706433	KF706448	KF706501	KF706524	KF706477
Moniliella mellis	CBS 350.33	EU545185	—	KF706446	—	KF706528	KF706481
Moniliella nigrescens	CBS 269.81	AF335527	KF706436	—	KF706504	KF706527	KF706480
Moniliella oedocephalis	CBS 649.66	AF335521	KF706435	KF706449	KP322939	KP323107	KF706484
Moniliella pollinis	CBS 461.67	AF335525	KF706434	KF706450	KF706505	KF706529	KF706482
Moniliella spathulata	CBS 241.79	AF335526	KF706432	KF706444	KF706503	KF706526	KF706479
Moniliella suaveolens	CBS 126.42	AF335520	KF706431	KF706445	—	—	KF706475
Pucciniomycotina
Erythrobasidium hasegawianum	AS2.1923	AF444522	AF189899	D12803	KF706506	KF706534	KJ707776
Naohidea sebacea	CBS 8477	DQ911616	DQ831020	KP216515	KF706508	KF706535	KF706487
Sporidiobolus salmonicolor	JCM 1841	AF070439	AY015434	AB021697	KJ708114	KJ708287	KJ707923
